# Supplementary material for: Can Hemorrhagic Stroke Genetics Help Forensic Diagnosis in Pediatric Age (<5 Years Old)?
Source: Genes (Basel). 2024 May 13;15(5):618. doi: 10.3390/genes15050618 (PMC11120992; doi:10.3390/genes15050618)
Supplement: Supplementary file 1 [file genes-15-00618-s001.zip]

Archive with 1 entries (1 files):
- genes-2942545-supplementary.xlsx
