# Supplementary material for: Can Hemorrhagic Stroke Genetics Help Forensic Diagnosis in Pediatric Age (<5 Years Old)?
Source: Genes (Basel). 2024 May 13;15(5):618. doi: 10.3390/genes15050618 (PMC11120992; doi:10.3390/genes15050618)
Supplement: Supplementary file 1 [file genes-15-00618-s001.zip › genes-2942545-supplementary.xlsx]

## Sheet: Risk of bias
TITLE	Main Author	Year of Publication	Design	Case report / Case series (Murad et al.)								Newcastle-Ottawa Scale (NOS) for cohort study									Newcastle-Ottawa Scale (NOS) for case-control study									Scale for the Assessment of Narrative Review Articles (SANRA)
				Selection	Ascertainment		Causality				Reporting	Selection				Comparability	Outcome			Final score	Selection				Comparability	Exposure			Final score	1. Justification of the article's importancfe for the readership	2. Statement of concrete/specific aims or formulation of questions	3. Description of the literature search	4. Referencing	5. Scientific reasoning	6. Appropriate presentation of data	Final score
				1. Does the patient represent the whole experience of the investigator or is the selection method unclear to the extent that other patients with similar presentation may not have been reported?	2. Was the exposure adequately ascertained?	3. Was the outcome adequately ascertained?	4. Were other alternative causes that may explain the observation ruled out?	5. Was there a challenge/rechallenge phenomenon?	6. Was there a dose–response effect?	7. Was follow-up long enough for outcomes to occur?	8. Is the case described with sufficient details to allow other investigators to replicate the research or to allow practitioners make inferences related to their own practice?	1. Representativeness of the exposed cohort	2. Selection of the non exposed cohort	3. Ascertainment of exposure	4. Demonstration that outcome of interest was not present at start of study	5. Comparability of cohorts on the basis of the design or analysis	6. Assessment of outcome	7. Was follow-up long enough for outcomes to occur	8. Adequacy of follow up of cohorts		1. Is the case definition adequate?	2. Representativeness of the cases	3. Selection of Controls	4. Definition of Controls	5. Comparability of cases and controls on the basis of the design or analysis	6. Ascertainment of exposure	7. Same method of ascertainment for cases and controls	8. Non-Response rate
TABLE 3
Clinical impact of CCM mutation detection in familial cavernous angioma	Sürücü	2006	Case report	NA	Yes	Yes	No	NA	NA	Yes	Fair
Stroke in Ehlers-Danlos Syndrome Kyphoscoliotic Type: Dissection or Vasculitis?	Quade	2017	Case report	NA	Yes	Yes	Yes	NA	NA	Yes	Good
Genetic causes of fractures and subdural hematomas: fact versus fiction	Shur	2021	Case series	No	Yes	Yes	Yes	NA	NA	Yes	Good
Intracranial hemorrhage in infants and children with hereditary hemorrhagic telangiectasia (Osler-Weber-Rendu syndrome)	Morgan	2002	case series	No	Yes	Yes	No	NA	NA	Yes	Fair
High mutation detection rates in cerebral cavernous malformation upon stringent inclusion criteria: one-third of probands are minors	Spiegler	2014	Cohort + case report	No	Yes	Yes	No	NA	NA	Yes	Fair
Brain arteriovenous malformations in patients with hereditary hemorrhagic telangiectasia: clinical presentation and anatomical distribution	Saleh	2013	Retrispective Observational									1	0	1	1	0	1	1	1	6
Cerebrovascular abnormalities in a population of children with neurofibromatosis type 1	Rosser	2005	Retrispective Observational									0	0	1	0	0	1	1	1	4
Neurovascular complications of marfan syndrome: a retrospective, hospital-based study	Wityk	2002	Retrispective Observational									1	0	1	1	0	1	1	1	6
Cerebral arteriopathy in children with neurofibromatosis type 1	Rea	2009	Retrispective Observational									1	0	1	0	0	1	1	1	5
Nontraumatic Brain Hemorrhage in Children: Etiology and Presentation	Al-Jarallah	2000	Retrispective Observational									0	0	1	1	0	0	1	1	4
Increased Risk of Cerebrovascular Disease Among Patients With Neurofibromatosis Type 1: Population-Based Approach	Terry	2016	Case control																		1	1	0	1	1	1	1	0	6
TABLE 2
Monogenic Causes of Cerebrovascular Disease in Childhood: A Case Series	Ostrem	2023	Case Series	No	Yes	Yes	No	NA	NA	Yes	Fair
Management of Stroke in Neonates and Children: A Scientific Statement From the American Heart Association/American Stroke Association	Ferriero	2019	Scientific Statement																											1	1	0	2	2	1	7
Genetic Risk Factors for Ischemic and Hemorrhagic Stroke	Chauhan	2016	Narrative Review																											0	0	0	2	1	1	4
Hemorrhagic Cerebrovascular Pathology in the Pediatric Population	Guerrero	2020	Narrative Review																											2	1	0	1	1	1	6
Intracerebral Hemorrhage Genetics	Ekkert	2022	Narrative Review																											0	2	0	2	2	1	7
Monogenic Causes of Strokes Genetic	Łukasiewicz	2021	Narrative Review																											1	2	1	1	1	1	7
Monogenetic Stroke Syndromes in Children and Young Adults	Doig	2020	Narrative Review																											0	2	0	1	1	0	4
Single-gene stroke disorders	Majersik	2006	Narrative Review																											0	2	0	1	1	2	6
The genetic basis of strokes in pediatric populations and insight into new therapeutic options	Jankovic	2022	Narrative Review																											1	1	0	2	1	1	6
Genetic and Environmental Associations With Pediatric Cerebral Arteriopathy	McCrea	2019	Narrative Review																											0	0	0	2	1	0	3
